# Supplementary material for: Revision of the genus Epimesoplecia Zhang, 2007 (Diptera, Nematocera, Protopleciidae) with five new species
Source: Zookeys. 2015 Mar 30;(492):123–43. doi: 10.3897/zookeys.492.6852 (PMC4389217; doi:10.3897/zookeys.492.6852)
Supplement: XML Treatment for Epimesoplecia [file zookeys.492.6852-treatment1.xml]

<!DOCTYPE tp:taxon-treatment
  PUBLIC "-//TaxonX//DTD Taxonomic Treatment Publishing DTD v0 20100105//EN" "tax-treatment-NSO.dtd">
<tp:taxon-treatment xmlns:tp="http://www.plazi.org/taxpub"><tp:treatment-meta><kwd-group><label>Taxon classification</label><kwd><named-content content-type="kingdom">Animalia</named-content></kwd><kwd><named-content content-type="order">Diptera</named-content></kwd><kwd><named-content content-type="family">Protopleciidae</named-content></kwd></kwd-group><mixed-citation publication-type="journal"><person-group><name><surname>Lin</surname><given-names>Xiuqin</given-names></name><name><surname>Shih</surname><given-names>Chungkun</given-names></name><name><surname>Ren</surname><given-names>Dong</given-names></name></person-group><article-title>Revision of the genus <italic><tp:taxon-name><tp:taxon-name-part taxon-name-part-type="genus">Epimesoplecia</tp:taxon-name-part></tp:taxon-name></italic> Zhang, 2007 (<tp:taxon-name><tp:taxon-name-part taxon-name-part-type="order">Diptera</tp:taxon-name-part></tp:taxon-name>, <tp:taxon-name><tp:taxon-name-part taxon-name-part-type="suborder">Nematocera</tp:taxon-name-part></tp:taxon-name>, <tp:taxon-name><tp:taxon-name-part taxon-name-part-type="family">Protopleciidae</tp:taxon-name-part></tp:taxon-name>) with five new species</article-title><source>Zookeys</source><day>30</day><month>3</month><year>2015</year><volume>2015</volume><issue>492</issue><fpage>123</fpage><lpage>143</lpage><pub-id pub-id-type="doi">10.3897/zookeys.492.6852</pub-id></mixed-citation></tp:treatment-meta><tp:nomenclature><label>Genus</label><tp:taxon-name>
                            <tp:taxon-name-part taxon-name-part-type="genus">Epimesoplecia</tp:taxon-name-part>
                        </tp:taxon-name><tp:taxon-authority>Zhang, 2007</tp:taxon-authority></tp:nomenclature><tp:treatment-sec sec-type="Type species"><title>Type species.</title><p><italic><tp:taxon-name><tp:taxon-name-part taxon-name-part-type="genus">Epimesoplecia</tp:taxon-name-part> <tp:taxon-name-part taxon-name-part-type="species">shcherbakovi</tp:taxon-name-part></tp:taxon-name></italic> Zhang, 2007</p></tp:treatment-sec><tp:treatment-sec sec-type="Species included"><title>Species included.</title><p>Type species, <italic><tp:taxon-name><tp:taxon-name-part taxon-name-part-type="genus">Epimesoplecia</tp:taxon-name-part> <tp:taxon-name-part taxon-name-part-type="species">elenae</tp:taxon-name-part></tp:taxon-name></italic> Zhang, 2007, <italic><tp:taxon-name><tp:taxon-name-part taxon-name-part-type="genus">Epimesoplecia</tp:taxon-name-part> <tp:taxon-name-part taxon-name-part-type="species">plethora</tp:taxon-name-part></tp:taxon-name></italic> sp. n., <italic><tp:taxon-name><tp:taxon-name-part taxon-name-part-type="genus">Epimesoplecia</tp:taxon-name-part> <tp:taxon-name-part taxon-name-part-type="species">prosoneura</tp:taxon-name-part></tp:taxon-name></italic> sp. n., <italic><tp:taxon-name><tp:taxon-name-part taxon-name-part-type="genus">Epimesoplecia</tp:taxon-name-part> <tp:taxon-name-part taxon-name-part-type="species">stana</tp:taxon-name-part></tp:taxon-name></italic> sp. n., <italic><tp:taxon-name><tp:taxon-name-part taxon-name-part-type="genus">Epimesoplecia</tp:taxon-name-part> <tp:taxon-name-part taxon-name-part-type="species">macrostrena</tp:taxon-name-part></tp:taxon-name></italic> sp. n. and <italic><tp:taxon-name><tp:taxon-name-part taxon-name-part-type="genus">Epimesoplecia</tp:taxon-name-part> <tp:taxon-name-part taxon-name-part-type="species">ambloneura</tp:taxon-name-part></tp:taxon-name></italic> sp. n.</p></tp:treatment-sec><tp:treatment-sec sec-type="Revised diagnosis"><title>Revised diagnosis.</title><p>Compound eyes connected in males. Antennae filiform or moniliform, with 16 segments, at least twice of head length or slightly less than twice of head length; wings narrow and long; Sc elongate, at or near the same level of r-m; bRs at least 4 times as long as r-m; R<sub>2+3</sub> long, more than two-thirds of R<sub>4+5</sub>, R<sub>2+3</sub> slightly sigmoidly curved or straight, reaching anterior margin distad of the apex of R<sub>1</sub>; r-m reaching the middle of the wing; R<sub>4+5</sub> ending very close to wing apex; M<sub>1+2</sub> furcated distinctly proximad or distad of R<sub>2+3</sub>; M<sub>2</sub> more than 3 times as long as dM<sub>1+2</sub>; bM<sub>3+4</sub> longer or slightly shorter than m-cu; pterostigma absent; bM<sub>1+2</sub> longer or shorter than dM<sub>1+2</sub>. Legs thin and long, femur slender, almost equal to tibia; tibial spurs minute. Male genitalia: abdomen cylindrical; genitalia complex, narrower than the 8th segment, with gonocoxites rounded; gonostylus elongated, shorter than gonocoxites. Female genitalia: the 8th segment smaller than preceding segments, genitalia simple, with 2-segmented cerci, the basal segment of cerci longer than the terminal one.</p><!--PageBreak--><!--PageBreak--></tp:treatment-sec></tp:taxon-treatment>
