# Supplementary material for: Revision of the genus Epimesoplecia Zhang, 2007 (Diptera, Nematocera, Protopleciidae) with five new species
Source: Zookeys. 2015 Mar 30;(492):123–43. doi: 10.3897/zookeys.492.6852 (PMC4389217; doi:10.3897/zookeys.492.6852)
Supplement: XML Treatment for Epimesoplecia plethora [file zookeys.492.6852-treatment2.xml]

<!DOCTYPE tp:taxon-treatment
  PUBLIC "-//TaxonX//DTD Taxonomic Treatment Publishing DTD v0 20100105//EN" "tax-treatment-NSO.dtd">
<tp:taxon-treatment xmlns:tp="http://www.plazi.org/taxpub"><tp:treatment-meta><kwd-group><label>Taxon classification</label><kwd><named-content content-type="kingdom">Animalia</named-content></kwd><kwd><named-content content-type="order">Diptera</named-content></kwd><kwd><named-content content-type="family">Protopleciidae</named-content></kwd></kwd-group><mixed-citation publication-type="journal"><person-group><name><surname>Lin</surname><given-names>Xiuqin</given-names></name><name><surname>Shih</surname><given-names>Chungkun</given-names></name><name><surname>Ren</surname><given-names>Dong</given-names></name></person-group><article-title>Revision of the genus <italic><tp:taxon-name><tp:taxon-name-part taxon-name-part-type="genus">Epimesoplecia</tp:taxon-name-part></tp:taxon-name></italic> Zhang, 2007 (<tp:taxon-name><tp:taxon-name-part taxon-name-part-type="order">Diptera</tp:taxon-name-part></tp:taxon-name>, <tp:taxon-name><tp:taxon-name-part taxon-name-part-type="suborder">Nematocera</tp:taxon-name-part></tp:taxon-name>, <tp:taxon-name><tp:taxon-name-part taxon-name-part-type="family">Protopleciidae</tp:taxon-name-part></tp:taxon-name>) with five new species</article-title><source>Zookeys</source><day>30</day><month>3</month><year>2015</year><volume>2015</volume><issue>492</issue><fpage>123</fpage><lpage>143</lpage><pub-id pub-id-type="doi">10.3897/zookeys.492.6852</pub-id></mixed-citation></tp:treatment-meta><tp:nomenclature><tp:taxon-name>
                            <tp:taxon-name-part taxon-name-part-type="genus">Epimesoplecia</tp:taxon-name-part>
                            <tp:taxon-name-part taxon-name-part-type="species">plethora</tp:taxon-name-part>
                            <object-id xmlns:xlink="http://www.w3.org/1999/xlink" content-type="zoobank" xlink:type="simple">http://zoobank.org/86178CAD-809C-4637-B64A-33B6BFBA6030</object-id>
                        </tp:taxon-name><tp:taxon-status xmlns:xlink="http://www.w3.org/1999/xlink" xlink:type="simple">sp. n.</tp:taxon-status><xref ref-type="fig" rid="F2">Figs 2</xref><xref ref-type="fig" rid="F3">, 3</xref></tp:nomenclature><tp:treatment-sec sec-type="Etymology"><title>Etymology.</title><p>The epithet of <italic>plethora</italic> is derived from the Greek word “plethore”, meaning “fullness”, emphasizing the body covered with dense pubescence. The specific epithet is a noun in apposition.</p></tp:treatment-sec><tp:treatment-sec sec-type="Diagnosis"><title>Diagnosis.</title><p>Compound eyes crescent. Antennae moniliform. Sc very close to the level of r-m; fork of Rs distad of fork of M<sub>1+2</sub>; Rs distad of crossvein r-m; bRs less than 2 times (1.6–1.8) as long as dRs, the latter about 3 times (2.6–3) as long as r-m; R<sub>2+3</sub>, sigmoidly curved, distinctly shorter than bRs and dRs combined; bM<sub>1+2</sub> shorter than dM<sub>1+2</sub>; bM<sub>3+4</sub> shorter than m-cu; cell bp as wide as cell ba terminally.</p></tp:treatment-sec><tp:treatment-sec sec-type="Material"><title>Material.</title><p>Holotype: Female. NO. CNU-DIP-NN2013202, a well-preserved almost complete body with left haltere, both wings and part of legs (Fig. <xref ref-type="fig" rid="F2">2A</xref>). Paratype: NO. CNU-DIP-NN2013209p/c, part and counterpart, lateral view, only right wing and legs preserved, head and abdomen incomplete (Fig. <xref ref-type="fig" rid="F3">3A, B</xref>).</p><fig id="F2" position="float" orientation="portrait"><label>Figure 2.</label><caption><p><italic><tp:taxon-name><tp:taxon-name-part taxon-name-part-type="genus">Epimesoplecia</tp:taxon-name-part> <tp:taxon-name-part taxon-name-part-type="species">plethora</tp:taxon-name-part></tp:taxon-name></italic> sp. n. (CNU-DIP-NN2013202). Holotype. <bold>A</bold> Photograph of habitus; Line drawings of <bold>B</bold> Habitus <bold>C</bold> Left wing; Photographs of <bold>D</bold> Details of head (under alcohol) <bold>E</bold> Details of female genitalia (under alcohol); Line drawings of <bold>F</bold> Head <bold>G</bold> Female genitalia. Scale bars = 1 mm.</p></caption><graphic xmlns:xlink="http://www.w3.org/1999/xlink" xlink:href="zookeys-492-123-g002.jpg" position="float" orientation="portrait" xlink:type="simple" id="oo_41016.jpg"/></fig><fig id="F3" position="float" orientation="portrait"><label>Figure 3.</label><caption><p><italic><tp:taxon-name><tp:taxon-name-part taxon-name-part-type="genus">Epimesoplecia</tp:taxon-name-part> <tp:taxon-name-part taxon-name-part-type="species">plethora</tp:taxon-name-part></tp:taxon-name></italic> sp. n. (CNU-DIP-NN2013209p/c). Paratype. <bold>A, B</bold> Photographs of part and counterpart <bold>C, D</bold> Line drawings of part and counterpart. Scale bars = 1 mm.</p></caption><graphic xmlns:xlink="http://www.w3.org/1999/xlink" xlink:href="zookeys-492-123-g003.jpg" position="float" orientation="portrait" xlink:type="simple" id="oo_41017.jpg"/></fig></tp:treatment-sec><tp:treatment-sec sec-type="Horizon and locality"><title>Horizon and locality.</title><p>All specimens were collected from the Jiulongshan Formation, late Middle Jurassic age (Late Callovian) from Daohugou Village, Ningcheng County, Inner Mongolia Autonomous Region in China.</p></tp:treatment-sec><tp:treatment-sec sec-type="Description"><title>Description.</title><p><bold>Head</bold> (Fig. <xref ref-type="fig" rid="F2">2D, F</xref>): Oviform. Compound eyes crescent in females. Antennae: scape and pedicel thick and stout, 1st flagellomere slender, the remaining ones becoming thinner toward apex.</p><p><bold>Thorax</bold> (Figs <xref ref-type="fig" rid="F2">2A</xref>, <xref ref-type="fig" rid="F3">3A, B</xref>): Scutum convex; scutellum clearly projecting; haltere depressed.</p><p><bold>Legs</bold> (Figs <xref ref-type="fig" rid="F2">2A</xref>, <xref ref-type="fig" rid="F3">3A, B</xref>): Forelegs comparatively thin and slender, femur slightly thicker than tibia, covered with dense setae as preserved. The 1st tarsomere 2 times as long as the 2nd tarsomere; the 3rd to 5th tarsi gradually thinned, claws small. Mid legs: femur long and slender, almost equal to tibia, tibial spurs minute, claws well-preserved. Hind legs: femur more than four-fifths of tibia; distinctly longer than forelegs and mid legs, tibia less than 2 times as long as femur; the 1st tarsomere more than 2 times as long as the 2nd tarsomere; with two pretarsal claws.</p><p><bold>Wings</bold> (Figs <xref ref-type="fig" rid="F2">2A, C</xref> and <xref ref-type="fig" rid="F3">3A</xref>): Wing long and narrow, 2.6–2.8 times as long as width (length 8.4–9.0 mm, width 3.0–3.4 mm); Sc terminating at the middle of the anterior margin, the costal field narrow; bRs 4–5 times as long as r-m; R<sub>2+3</sub> slightly sigmoidly curved; Rs arising from one-fourth of wing length, furcating distal level of fork of M<sub>1+2</sub>; stem of Rs longer than stem R, the former longer than R<sub>2+3</sub>; R<sub>4+5</sub> weakly curved upward medially, ending just below apex of wing; both R<sub>4+5</sub> and M<sub>1</sub> subparallel; crossvein m-cu as long as r-m; CuA strongly curved, distad of M forking, ending at posterior margin of wing; A<sub>1</sub> not preserved.</p><p><bold>Female genitalia</bold> (Fig. <xref ref-type="fig" rid="F2">2E, G</xref>): The 8th segment slightly smaller than preceding segments, genitalia simple, with 2-segmented cerci, the basal segment of cerci thicker and longer than the terminal one.</p></tp:treatment-sec><tp:treatment-sec sec-type="Dimensions"><title>Dimensions</title><p><bold>(in mm).</bold> [Measurements for the paratype CNU-DIP-NN2013209p/c in brackets, if different]. Holotype: female. CNU-DIP-NN2013202, Body length 10 [5 as preserved], maximal width of body 2.2 [2.4]. Head length 0.6, width 0.8. Forelegs: femur 1.7 as preserved [2.2]; tibia 1.4 as preserved [3.4]. Mid legs: femur 3 [2.8], tibia 3.5 [3]. Hind legs: femur 3.6 [4], tibia 4.4 [5]. Wing: length 9.0 [8.2], width 3.4 [3.0], R<sub>2+3</sub> 2.4, bRs 2.2 [2.1], dRs 1.2, R<sub>4+5</sub> 3 [3.4].</p></tp:treatment-sec><tp:treatment-sec sec-type="Remarks"><title>Remarks.</title><p>The new species is differentiated from <italic><tp:taxon-name><tp:taxon-name-part taxon-name-part-type="genus">Epimesoplecia</tp:taxon-name-part> <tp:taxon-name-part taxon-name-part-type="species">shcherbakovi</tp:taxon-name-part></tp:taxon-name></italic> Zhang, 2007 by the following features: bRs less than 2 times (1.6–1.7) as long as dRs (vs. bRs 4.5 times as long as dRs); Rs bifurcation distad to fork of M<sub>1+2</sub> (vs. Rs bifurcation at the same level of fork of M<sub>1+2</sub>); dM<sub>1+2</sub> longer than bM<sub>1+2</sub> (vs. dM<sub>1+2</sub> shorter than bM<sub>1+2</sub>). The new species differs from <italic><tp:taxon-name><tp:taxon-name-part taxon-name-part-type="genus">Epimesoplecia</tp:taxon-name-part> <tp:taxon-name-part taxon-name-part-type="species">elenae</tp:taxon-name-part></tp:taxon-name></italic> Zhang, 2007 in having antennae moniliform (vs. filiform); bRs short, less than 2 times (1.6–1.7) as long as dRs (vs. bRs long, 2.5 times as long as dRs); bM<sub>3+4</sub> clearly shorter than m-cu (vs. bM<sub>3+4</sub> as long as m-cu). Comparisons with other species are listed in Table <xref ref-type="table" rid="T1">1</xref>.</p><table-wrap id="T1" position="float" orientation="portrait"><label>Table 1.</label><caption><p>Summary of data for all species of <italic><tp:taxon-name><tp:taxon-name-part taxon-name-part-type="genus">Epimesoplecia</tp:taxon-name-part></tp:taxon-name></italic> Zhang, 2007.</p></caption><table rules="all"><tbody><tr><th rowspan="1" colspan="1">Species</th><th rowspan="1" colspan="1">Specimen numbers</th><th rowspan="1" colspan="1">H/P</th><th rowspan="1" colspan="1">Sex</th><th rowspan="1" colspan="1">BL</th><th rowspan="1" colspan="1">WL</th><th rowspan="1" colspan="1">L/W</th><th rowspan="1" colspan="1">bRs/dRs</th><th rowspan="1" colspan="1">dRs/r-m</th><th rowspan="1" colspan="1">bM<sub>1+2</sub>/dM<sub>1+2</sub></th><th rowspan="1" colspan="1">M<sub>2</sub>/dM<sub>1+2</sub></th><th rowspan="1" colspan="1">bM<sub>3+4</sub>/m-cu</th><th rowspan="1" colspan="1">bRs/r-m</th><th rowspan="1" colspan="1">Rs vs. M<sub>1+2</sub></th></tr><tr><td rowspan="2" colspan="1"><italic><tp:taxon-name><tp:taxon-name-part taxon-name-part-type="genus">Epimesoplecia</tp:taxon-name-part> <tp:taxon-name-part taxon-name-part-type="species">plethora</tp:taxon-name-part></tp:taxon-name></italic> sp. n.</td><td rowspan="1" colspan="1">CNU-DIP-NN2013202</td><td rowspan="1" colspan="1">H</td><td rowspan="1" colspan="1">♀</td><td rowspan="1" colspan="1">10.6</td><td rowspan="1" colspan="1">9</td><td rowspan="1" colspan="1">2.6</td><td rowspan="1" colspan="1">1.6</td><td rowspan="1" colspan="1">2.6</td><td rowspan="1" colspan="1">0.6</td><td rowspan="1" colspan="1">4.2</td><td rowspan="1" colspan="1">shorter</td><td rowspan="1" colspan="1">4</td><td rowspan="1" colspan="1">DS</td></tr><tr><td rowspan="1" colspan="1">CNU-DIP-NN2013209 p/c</td><td rowspan="1" colspan="1">P</td><td rowspan="1" colspan="1">NA</td><td rowspan="1" colspan="1">5 (ic)</td><td rowspan="1" colspan="1">8.4</td><td rowspan="1" colspan="1">2.8</td><td rowspan="1" colspan="1">1.75</td><td rowspan="1" colspan="1">3</td><td rowspan="1" colspan="1">0.8</td><td rowspan="1" colspan="1">6</td><td rowspan="1" colspan="1">NA</td><td rowspan="1" colspan="1">5</td><td rowspan="1" colspan="1">DS</td></tr><tr><td rowspan="2" colspan="1"><italic><tp:taxon-name><tp:taxon-name-part taxon-name-part-type="genus">Epimesoplecia</tp:taxon-name-part> <tp:taxon-name-part taxon-name-part-type="species">prosoneura</tp:taxon-name-part></tp:taxon-name></italic> sp. n.</td><td rowspan="1" colspan="1">CNU-DIP-NN2013207 p/c</td><td rowspan="1" colspan="1">H</td><td rowspan="1" colspan="1">♂</td><td rowspan="1" colspan="1">8.3</td><td rowspan="1" colspan="1">8</td><td rowspan="1" colspan="1">3.1</td><td rowspan="1" colspan="1">10.5</td><td rowspan="1" colspan="1">0.3</td><td rowspan="1" colspan="1">0.4</td><td rowspan="1" colspan="1">4.2</td><td rowspan="1" colspan="1">shorter</td><td rowspan="1" colspan="1">4.8</td><td rowspan="1" colspan="1">PX</td></tr><tr><td rowspan="1" colspan="1">CNU-DIP-NN2013214</td><td rowspan="1" colspan="1">A</td><td rowspan="1" colspan="1">♀</td><td rowspan="1" colspan="1">8.2</td><td rowspan="1" colspan="1">8.9</td><td rowspan="1" colspan="1">3.3</td><td rowspan="1" colspan="1">9.4</td><td rowspan="1" colspan="1">0.6</td><td rowspan="1" colspan="1">0.8</td><td rowspan="1" colspan="1">5.2</td><td rowspan="1" colspan="1">shorter</td><td rowspan="1" colspan="1">5.8</td><td rowspan="1" colspan="1">PX</td></tr><tr><td rowspan="1" colspan="1"><italic><tp:taxon-name><tp:taxon-name-part taxon-name-part-type="genus">Epimesoplecia</tp:taxon-name-part> <tp:taxon-name-part taxon-name-part-type="species">stana</tp:taxon-name-part></tp:taxon-name></italic> sp. n.</td><td rowspan="1" colspan="1">CNU-DIP-NN2013201 p/c</td><td rowspan="1" colspan="1">H</td><td rowspan="1" colspan="1">♀</td><td rowspan="1" colspan="1">10.2</td><td rowspan="1" colspan="1">11.2</td><td rowspan="1" colspan="1">3.3</td><td rowspan="1" colspan="1">2.5</td><td rowspan="1" colspan="1">2</td><td rowspan="1" colspan="1">2.3</td><td rowspan="1" colspan="1">8</td><td rowspan="1" colspan="1">shorter</td><td rowspan="1" colspan="1">5.4</td><td rowspan="1" colspan="1">DS</td></tr><tr><td rowspan="1" colspan="1"><italic><tp:taxon-name><tp:taxon-name-part taxon-name-part-type="genus">Epimesoplecia</tp:taxon-name-part> <tp:taxon-name-part taxon-name-part-type="species">shcherbakovi</tp:taxon-name-part></tp:taxon-name></italic> Zhang, 2007</td><td rowspan="1" colspan="1">DHG200384</td><td rowspan="1" colspan="1">H</td><td rowspan="1" colspan="1">NA</td><td rowspan="1" colspan="1">7 (ic)</td><td rowspan="1" colspan="1">9.7</td><td rowspan="1" colspan="1">2.7</td><td rowspan="1" colspan="1">4.5</td><td rowspan="1" colspan="1">0.9</td><td rowspan="1" colspan="1">1.5</td><td rowspan="1" colspan="1">5</td><td rowspan="1" colspan="1">longer</td><td rowspan="1" colspan="1">4.6</td><td rowspan="1" colspan="1">SL</td></tr><tr><td rowspan="2" colspan="1"><italic><tp:taxon-name><tp:taxon-name-part taxon-name-part-type="genus">Epimesoplecia</tp:taxon-name-part> <tp:taxon-name-part taxon-name-part-type="species">elenae</tp:taxon-name-part></tp:taxon-name></italic> Zhang, 2007</td><td rowspan="1" colspan="1">DHG200385</td><td rowspan="1" colspan="1">H</td><td rowspan="1" colspan="1">♀</td><td rowspan="1" colspan="1">10.5</td><td rowspan="1" colspan="1">10</td><td rowspan="1" colspan="1">2.4</td><td rowspan="1" colspan="1">2.5</td><td rowspan="1" colspan="1">1.8</td><td rowspan="1" colspan="1">0.6</td><td rowspan="1" colspan="1">5</td><td rowspan="1" colspan="1">shorter</td><td rowspan="1" colspan="1">4</td><td rowspan="1" colspan="1">DS</td></tr><tr><td rowspan="1" colspan="1">CNU-DIP-NN2013213 p/c</td><td rowspan="1" colspan="1">N</td><td rowspan="1" colspan="1">♀</td><td rowspan="1" colspan="1">11.2</td><td rowspan="1" colspan="1">7.6</td><td rowspan="1" colspan="1">2.5</td><td rowspan="1" colspan="1">2.7</td><td rowspan="1" colspan="1">1.7</td><td rowspan="1" colspan="1">0.5</td><td rowspan="1" colspan="1">5.6</td><td rowspan="1" colspan="1">shorter</td><td rowspan="1" colspan="1">4.6</td><td rowspan="1" colspan="1">DS</td></tr><tr><td rowspan="3" colspan="1"><italic><tp:taxon-name><tp:taxon-name-part taxon-name-part-type="genus">Epimesoplecia</tp:taxon-name-part> <tp:taxon-name-part taxon-name-part-type="species">macrostrena</tp:taxon-name-part></tp:taxon-name></italic> sp. n.</td><td rowspan="1" colspan="1">CNU-DIP-NN2013211</td><td rowspan="1" colspan="1">H</td><td rowspan="1" colspan="1">NA</td><td rowspan="1" colspan="1">9(ic)</td><td rowspan="1" colspan="1">7.4(ic)</td><td rowspan="1" colspan="1">&gt;3</td><td rowspan="1" colspan="1">5</td><td rowspan="1" colspan="1">1.1</td><td rowspan="1" colspan="1">0.7</td><td rowspan="1" colspan="1">≈3</td><td rowspan="1" colspan="1">NA</td><td rowspan="1" colspan="1">5.6</td><td rowspan="1" colspan="1">PX</td></tr><tr><td rowspan="1" colspan="1">CNU-DIP-NN2013212</td><td rowspan="1" colspan="1">P</td><td rowspan="1" colspan="1">♀</td><td rowspan="1" colspan="1">10.3</td><td rowspan="1" colspan="1">7.1</td><td rowspan="1" colspan="1">2.5</td><td rowspan="1" colspan="1">4.7</td><td rowspan="1" colspan="1">1.1</td><td rowspan="1" colspan="1">0.7</td><td rowspan="1" colspan="1">3</td><td rowspan="1" colspan="1">shorter</td><td rowspan="1" colspan="1">4.6</td><td rowspan="1" colspan="1">PX</td></tr><tr><td rowspan="1" colspan="1">CNU-DIP-NN2013206 p/c</td><td rowspan="1" colspan="1">P</td><td rowspan="1" colspan="1">NA</td><td rowspan="1" colspan="1">7 (ic)</td><td rowspan="1" colspan="1">8</td><td rowspan="1" colspan="1">3.5</td><td rowspan="1" colspan="1">4.2</td><td rowspan="1" colspan="1">1.2</td><td rowspan="1" colspan="1">0.7</td><td rowspan="1" colspan="1">6.2</td><td rowspan="1" colspan="1">longer</td><td rowspan="1" colspan="1">4.4</td><td rowspan="1" colspan="1">PX</td></tr><tr><td rowspan="2" colspan="1"><italic><tp:taxon-name><tp:taxon-name-part taxon-name-part-type="genus">Epimesoplecia</tp:taxon-name-part> <tp:taxon-name-part taxon-name-part-type="species">ambloneura</tp:taxon-name-part></tp:taxon-name></italic> sp. n.</td><td rowspan="1" colspan="1">CNU-DIP-NN2013215</td><td rowspan="1" colspan="1">H</td><td rowspan="1" colspan="1">♀</td><td rowspan="1" colspan="1">12.7</td><td rowspan="1" colspan="1">9.1</td><td rowspan="1" colspan="1">2.5</td><td rowspan="1" colspan="1">7</td><td rowspan="1" colspan="1">0.7</td><td rowspan="1" colspan="1">2.8</td><td rowspan="1" colspan="1">11</td><td rowspan="1" colspan="1">shorter</td><td rowspan="1" colspan="1">5</td><td rowspan="1" colspan="1">SL</td></tr><tr><td rowspan="1" colspan="1">CNU-DIP-NN2013208</td><td rowspan="1" colspan="1">P</td><td rowspan="1" colspan="1">NA</td><td rowspan="1" colspan="1">5 (ic)</td><td rowspan="1" colspan="1">7.4</td><td rowspan="1" colspan="1">2.3</td><td rowspan="1" colspan="1">6</td><td rowspan="1" colspan="1">0.7</td><td rowspan="1" colspan="1">1.3</td><td rowspan="1" colspan="1">8</td><td rowspan="1" colspan="1">shorter</td><td rowspan="1" colspan="1">5</td><td rowspan="1" colspan="1">SL</td></tr></tbody></table><table-wrap-foot><fn><p>Notes: Abbreviations: 1. H = Holotype, P = Paratype, A = Allotype, N = New material; 2. BL = Body length (mm); 3. WL = Wing length (mm); 4. L/W = The ratio of wing length and width; 5. ic = incomplete; 6. p/c = Part and counterpart; 7. DS = Fork of Rs distad of fork of M<sub>1+2</sub>; 8. PX = Fork of Rs proximad of fork of M<sub>1+2</sub>; 9. NA = Not Available; 10. SL = Rs and M<sub>1+2</sub> at the same level.</p></fn></table-wrap-foot></table-wrap></tp:treatment-sec></tp:taxon-treatment>
