# Supplementary material for: Revision of the genus Epimesoplecia Zhang, 2007 (Diptera, Nematocera, Protopleciidae) with five new species
Source: Zookeys. 2015 Mar 30;(492):123–43. doi: 10.3897/zookeys.492.6852 (PMC4389217; doi:10.3897/zookeys.492.6852)
Supplement: XML Treatment for Epimesoplecia ambloneura [file zookeys.492.6852-treatment6.xml]

<!DOCTYPE tp:taxon-treatment
  PUBLIC "-//TaxonX//DTD Taxonomic Treatment Publishing DTD v0 20100105//EN" "tax-treatment-NSO.dtd">
<tp:taxon-treatment xmlns:tp="http://www.plazi.org/taxpub"><tp:treatment-meta><kwd-group><label>Taxon classification</label><kwd><named-content content-type="kingdom">Animalia</named-content></kwd><kwd><named-content content-type="order">Diptera</named-content></kwd><kwd><named-content content-type="family">Protopleciidae</named-content></kwd></kwd-group><mixed-citation publication-type="journal"><person-group><name><surname>Lin</surname><given-names>Xiuqin</given-names></name><name><surname>Shih</surname><given-names>Chungkun</given-names></name><name><surname>Ren</surname><given-names>Dong</given-names></name></person-group><article-title>Revision of the genus <italic><tp:taxon-name><tp:taxon-name-part taxon-name-part-type="genus">Epimesoplecia</tp:taxon-name-part></tp:taxon-name></italic> Zhang, 2007 (<tp:taxon-name><tp:taxon-name-part taxon-name-part-type="order">Diptera</tp:taxon-name-part></tp:taxon-name>, <tp:taxon-name><tp:taxon-name-part taxon-name-part-type="suborder">Nematocera</tp:taxon-name-part></tp:taxon-name>, <tp:taxon-name><tp:taxon-name-part taxon-name-part-type="family">Protopleciidae</tp:taxon-name-part></tp:taxon-name>) with five new species</article-title><source>Zookeys</source><day>30</day><month>3</month><year>2015</year><volume>2015</volume><issue>492</issue><fpage>123</fpage><lpage>143</lpage><pub-id pub-id-type="doi">10.3897/zookeys.492.6852</pub-id></mixed-citation></tp:treatment-meta><tp:nomenclature><tp:taxon-name>
                            <tp:taxon-name-part taxon-name-part-type="genus">Epimesoplecia</tp:taxon-name-part>
                            <tp:taxon-name-part taxon-name-part-type="species">ambloneura</tp:taxon-name-part>
                            <object-id xmlns:xlink="http://www.w3.org/1999/xlink" content-type="zoobank" xlink:type="simple">http://zoobank.org/268EE32F-E347-45C1-8FF7-F3DC03805D09</object-id>
                        </tp:taxon-name><tp:taxon-status xmlns:xlink="http://www.w3.org/1999/xlink" xlink:type="simple">sp. n.</tp:taxon-status><xref ref-type="fig" rid="F9">Figs 9</xref><xref ref-type="fig" rid="F10">, 10</xref></tp:nomenclature><tp:treatment-sec sec-type="Etymology"><title>Etymology.</title><p>The epithet of <italic>ambloneura</italic> is derived from the Greek prefix “ambl-”, meaning “obtuse”, and Greek word “neura”, meaning “string or sinew”, referring to the blunt caudal vein of this species. The specific epithet is a noun in apposition.</p><!--PageBreak--></tp:treatment-sec><tp:treatment-sec sec-type="Diagnosis"><title>Diagnosis.</title><p>Antennae filiform. Sc very close to the level of r-m; fork of Rs at the same level of fork of M<sub>1+2</sub>; R<sub>2+3</sub> proximad of crossvein r-m; R<sub>2+3</sub>, straight, distinctly longer than bRs and dRs combined; bRs about 6–7 times as long as dRs, the latter clearly shorter than r-m; bM<sub>1+2</sub> significantly longer than dM<sub>1+2</sub> (1.3–2.8 times); M<sub>2</sub> 8–11 times as long as dM<sub>1+2</sub>; bM<sub>3+4</sub> shorter than m-cu; cell bp slightly wider than cell ba terminally.</p></tp:treatment-sec><tp:treatment-sec sec-type="Materials"><title>Materials.</title><p>Holotype: male. NO. CNU-DIP-NN-2013215, in ventral view, a well-preserved specimen with partial antennae, complete wings and body (Fig. <xref ref-type="fig" rid="F9">9A</xref>). Paratype: sex unknown. NO. CNU-DIP-NN-2013208, in dorsal view, a specimen with only right wing well-preserved, but fragments of body as preserved (Fig. <xref ref-type="fig" rid="F10">10</xref>).</p><fig id="F9" position="float" orientation="portrait"><label>Figure 9.</label><caption><p><italic><tp:taxon-name><tp:taxon-name-part taxon-name-part-type="genus">Epimesoplecia</tp:taxon-name-part> <tp:taxon-name-part taxon-name-part-type="species">ambloneura</tp:taxon-name-part></tp:taxon-name></italic> sp. n. (CNU-DIP-NN2013215). Holotype. <bold>A</bold> Photograph of habitus <bold>B</bold> Line drawing of habitus; Photographs of <bold>C</bold> Details of head (under alcohol) <bold>D</bold> Details of female genitalia (under alcohol). Scale bars = 1 mm.</p></caption><graphic xmlns:xlink="http://www.w3.org/1999/xlink" xlink:href="zookeys-492-123-g009.jpg" position="float" orientation="portrait" xlink:type="simple" id="oo_41023.jpg"/></fig><fig id="F10" position="float" orientation="portrait"><label>Figure 10.</label><caption><p><italic><tp:taxon-name><tp:taxon-name-part taxon-name-part-type="genus">Epimesoplecia</tp:taxon-name-part> <tp:taxon-name-part taxon-name-part-type="species">ambloneura</tp:taxon-name-part></tp:taxon-name></italic> sp. n. (CNU-DIP-NN2013208). Paratype. <bold>A</bold> Photograph of habitus <bold>B</bold> Line drawing of habitus. Scale bars = 1 mm.</p></caption><graphic xmlns:xlink="http://www.w3.org/1999/xlink" xlink:href="zookeys-492-123-g010.jpg" position="float" orientation="portrait" xlink:type="simple" id="oo_41024.jpg"/></fig></tp:treatment-sec><tp:treatment-sec sec-type="Horizon and locality"><title>Horizon and locality.</title><p>All specimens were collected from the Jiulongshan Formation, late Middle Jurassic age (Late Callovian) from Daohugou Village, Ningcheng County, Inner Mongolia Autonomous Region in China.</p></tp:treatment-sec><tp:treatment-sec sec-type="Description"><title>Description.</title><p><bold>Head</bold> (Fig. <xref ref-type="fig" rid="F9">9C</xref>): Oviform and very small in lateral view; antennae long, with 16 segments, scape and pedicel slightly compressed; flagellar segments slender and long, becoming thinner and shorter toward apex; maxillary palpi segments barely visible.</p><p><bold>Thorax</bold> (Figs <xref ref-type="fig" rid="F9">9A</xref> and <xref ref-type="fig" rid="F10">10A</xref>): Scutum well-developed, arched convex; scutellum depressed; haltere not visible.</p><!--PageBreak--><!--PageBreak--><p><bold>Legs</bold> (Fig. <xref ref-type="fig" rid="F9">9A</xref>): Forelegs: femur slightly thicker than tibia; almost equal to tibia; tarsi not preserved. Mid legs: femur thicker than tibia; tibial spurs minute; tarsi not preserved. Hind legs: femur expanded, almost equal to tibia; tibial spurs minute; the 1st tarsomere longer than half of tibia; tarsi 2nd–5th not preserved.</p><p><bold>Wings</bold> (Figs <xref ref-type="fig" rid="F9">9B</xref> and <xref ref-type="fig" rid="F10">10B</xref>): Wing long and narrow (length: 7.4–9.1 mm, width: 3.2–3.6 mm), apex of wings not reaching the abdominal terminalia. Costal field long and thin, apex of Sc gradually tapering to the end; Rs arising almost from basal one-fifth of wing length, furcating at the same level of fork of M<sub>1+2</sub>; bRs 5 times as long as r-m; CuA slightly oblique; vein A<sub>1</sub> nearly straight, not reaching posterior margin, exceeding the level of m-cu.</p><p><bold>Female genitalia</bold> (Fig. <xref ref-type="fig" rid="F9">9D</xref>): Genitalia with 2-segmented cerci.</p></tp:treatment-sec><tp:treatment-sec sec-type="Dimensions of holotype"><title>Dimensions of holotype</title><p><bold>(in mm).</bold> [Measurements for the paratype, CNU-DIP-NN2013208 in brackets]. Holotype: male. NO. CNU-DIP-NN-2013215, body length 12.7 as preserved [5 as preserved]; antennae 1.5 as preserved. Forelegs: femur 3.5 as preserved; tibia 3.9. Mid leg: femur 3.9; tibia 4.2. Hind leg: femur 4.2, tibia 4.8. Wing: length 9.1 [7.4], width 3.6 [3.2]; R<sub>2+3</sub> 3.5 [2.9]; bRs 2.5 [1.9]; dRs 0.35 [0.3]; R<sub>4+5</sub> 4 [3.3].</p></tp:treatment-sec><tp:treatment-sec sec-type="Remarks"><title>Remarks.</title><p>The new species is similar to <italic><tp:taxon-name><tp:taxon-name-part taxon-name-part-type="genus">Epimesoplecia</tp:taxon-name-part> <tp:taxon-name-part taxon-name-part-type="species">shcherbakovi</tp:taxon-name-part></tp:taxon-name></italic> Zhang, 2007, but differs from the latter in having bRs about 6–7 times as long as dRs (vs. 4.5 times); R<sub>2+3</sub> clearly longer than bRs and dRs combined (vs. R<sub>2+3</sub> significantly shorter than bRs and dRs combined); Rs bifurcation proximad of r-m (vs. Rs distad of r-m); M<sub>2</sub> 8–11 times as long as dM<sub>1+2</sub> (vs. 5 times); bM<sub>3+4</sub> shorter than m-cu (vs. bM<sub>3+4</sub> longer than m-cu). Comparisons with other species are listed in Table <xref ref-type="table" rid="T1">1</xref>.</p></tp:treatment-sec><tp:treatment-sec><!--Section generated to contain objects referenced in tp:taxon-treatment.--><table-wrap id="T1" position="float" orientation="portrait"><label>Table 1.</label><caption><p>Summary of data for all species of <italic><tp:taxon-name><tp:taxon-name-part taxon-name-part-type="genus">Epimesoplecia</tp:taxon-name-part></tp:taxon-name></italic> Zhang, 2007.</p></caption><table rules="all"><tbody><tr><th rowspan="1" colspan="1">Species</th><th rowspan="1" colspan="1">Specimen numbers</th><th rowspan="1" colspan="1">H/P</th><th rowspan="1" colspan="1">Sex</th><th rowspan="1" colspan="1">BL</th><th rowspan="1" colspan="1">WL</th><th rowspan="1" colspan="1">L/W</th><th rowspan="1" colspan="1">bRs/dRs</th><th rowspan="1" colspan="1">dRs/r-m</th><th rowspan="1" colspan="1">bM<sub>1+2</sub>/dM<sub>1+2</sub></th><th rowspan="1" colspan="1">M<sub>2</sub>/dM<sub>1+2</sub></th><th rowspan="1" colspan="1">bM<sub>3+4</sub>/m-cu</th><th rowspan="1" colspan="1">bRs/r-m</th><th rowspan="1" colspan="1">Rs vs. M<sub>1+2</sub></th></tr><tr><td rowspan="2" colspan="1"><italic><tp:taxon-name><tp:taxon-name-part taxon-name-part-type="genus">Epimesoplecia</tp:taxon-name-part> <tp:taxon-name-part taxon-name-part-type="species">plethora</tp:taxon-name-part></tp:taxon-name></italic> sp. n.</td><td rowspan="1" colspan="1">CNU-DIP-NN2013202</td><td rowspan="1" colspan="1">H</td><td rowspan="1" colspan="1">♀</td><td rowspan="1" colspan="1">10.6</td><td rowspan="1" colspan="1">9</td><td rowspan="1" colspan="1">2.6</td><td rowspan="1" colspan="1">1.6</td><td rowspan="1" colspan="1">2.6</td><td rowspan="1" colspan="1">0.6</td><td rowspan="1" colspan="1">4.2</td><td rowspan="1" colspan="1">shorter</td><td rowspan="1" colspan="1">4</td><td rowspan="1" colspan="1">DS</td></tr><tr><td rowspan="1" colspan="1">CNU-DIP-NN2013209 p/c</td><td rowspan="1" colspan="1">P</td><td rowspan="1" colspan="1">NA</td><td rowspan="1" colspan="1">5 (ic)</td><td rowspan="1" colspan="1">8.4</td><td rowspan="1" colspan="1">2.8</td><td rowspan="1" colspan="1">1.75</td><td rowspan="1" colspan="1">3</td><td rowspan="1" colspan="1">0.8</td><td rowspan="1" colspan="1">6</td><td rowspan="1" colspan="1">NA</td><td rowspan="1" colspan="1">5</td><td rowspan="1" colspan="1">DS</td></tr><tr><td rowspan="2" colspan="1"><italic><tp:taxon-name><tp:taxon-name-part taxon-name-part-type="genus">Epimesoplecia</tp:taxon-name-part> <tp:taxon-name-part taxon-name-part-type="species">prosoneura</tp:taxon-name-part></tp:taxon-name></italic> sp. n.</td><td rowspan="1" colspan="1">CNU-DIP-NN2013207 p/c</td><td rowspan="1" colspan="1">H</td><td rowspan="1" colspan="1">♂</td><td rowspan="1" colspan="1">8.3</td><td rowspan="1" colspan="1">8</td><td rowspan="1" colspan="1">3.1</td><td rowspan="1" colspan="1">10.5</td><td rowspan="1" colspan="1">0.3</td><td rowspan="1" colspan="1">0.4</td><td rowspan="1" colspan="1">4.2</td><td rowspan="1" colspan="1">shorter</td><td rowspan="1" colspan="1">4.8</td><td rowspan="1" colspan="1">PX</td></tr><tr><td rowspan="1" colspan="1">CNU-DIP-NN2013214</td><td rowspan="1" colspan="1">A</td><td rowspan="1" colspan="1">♀</td><td rowspan="1" colspan="1">8.2</td><td rowspan="1" colspan="1">8.9</td><td rowspan="1" colspan="1">3.3</td><td rowspan="1" colspan="1">9.4</td><td rowspan="1" colspan="1">0.6</td><td rowspan="1" colspan="1">0.8</td><td rowspan="1" colspan="1">5.2</td><td rowspan="1" colspan="1">shorter</td><td rowspan="1" colspan="1">5.8</td><td rowspan="1" colspan="1">PX</td></tr><tr><td rowspan="1" colspan="1"><italic><tp:taxon-name><tp:taxon-name-part taxon-name-part-type="genus">Epimesoplecia</tp:taxon-name-part> <tp:taxon-name-part taxon-name-part-type="species">stana</tp:taxon-name-part></tp:taxon-name></italic> sp. n.</td><td rowspan="1" colspan="1">CNU-DIP-NN2013201 p/c</td><td rowspan="1" colspan="1">H</td><td rowspan="1" colspan="1">♀</td><td rowspan="1" colspan="1">10.2</td><td rowspan="1" colspan="1">11.2</td><td rowspan="1" colspan="1">3.3</td><td rowspan="1" colspan="1">2.5</td><td rowspan="1" colspan="1">2</td><td rowspan="1" colspan="1">2.3</td><td rowspan="1" colspan="1">8</td><td rowspan="1" colspan="1">shorter</td><td rowspan="1" colspan="1">5.4</td><td rowspan="1" colspan="1">DS</td></tr><tr><td rowspan="1" colspan="1"><italic><tp:taxon-name><tp:taxon-name-part taxon-name-part-type="genus">Epimesoplecia</tp:taxon-name-part> <tp:taxon-name-part taxon-name-part-type="species">shcherbakovi</tp:taxon-name-part></tp:taxon-name></italic> Zhang, 2007</td><td rowspan="1" colspan="1">DHG200384</td><td rowspan="1" colspan="1">H</td><td rowspan="1" colspan="1">NA</td><td rowspan="1" colspan="1">7 (ic)</td><td rowspan="1" colspan="1">9.7</td><td rowspan="1" colspan="1">2.7</td><td rowspan="1" colspan="1">4.5</td><td rowspan="1" colspan="1">0.9</td><td rowspan="1" colspan="1">1.5</td><td rowspan="1" colspan="1">5</td><td rowspan="1" colspan="1">longer</td><td rowspan="1" colspan="1">4.6</td><td rowspan="1" colspan="1">SL</td></tr><tr><td rowspan="2" colspan="1"><italic><tp:taxon-name><tp:taxon-name-part taxon-name-part-type="genus">Epimesoplecia</tp:taxon-name-part> <tp:taxon-name-part taxon-name-part-type="species">elenae</tp:taxon-name-part></tp:taxon-name></italic> Zhang, 2007</td><td rowspan="1" colspan="1">DHG200385</td><td rowspan="1" colspan="1">H</td><td rowspan="1" colspan="1">♀</td><td rowspan="1" colspan="1">10.5</td><td rowspan="1" colspan="1">10</td><td rowspan="1" colspan="1">2.4</td><td rowspan="1" colspan="1">2.5</td><td rowspan="1" colspan="1">1.8</td><td rowspan="1" colspan="1">0.6</td><td rowspan="1" colspan="1">5</td><td rowspan="1" colspan="1">shorter</td><td rowspan="1" colspan="1">4</td><td rowspan="1" colspan="1">DS</td></tr><tr><td rowspan="1" colspan="1">CNU-DIP-NN2013213 p/c</td><td rowspan="1" colspan="1">N</td><td rowspan="1" colspan="1">♀</td><td rowspan="1" colspan="1">11.2</td><td rowspan="1" colspan="1">7.6</td><td rowspan="1" colspan="1">2.5</td><td rowspan="1" colspan="1">2.7</td><td rowspan="1" colspan="1">1.7</td><td rowspan="1" colspan="1">0.5</td><td rowspan="1" colspan="1">5.6</td><td rowspan="1" colspan="1">shorter</td><td rowspan="1" colspan="1">4.6</td><td rowspan="1" colspan="1">DS</td></tr><tr><td rowspan="3" colspan="1"><italic><tp:taxon-name><tp:taxon-name-part taxon-name-part-type="genus">Epimesoplecia</tp:taxon-name-part> <tp:taxon-name-part taxon-name-part-type="species">macrostrena</tp:taxon-name-part></tp:taxon-name></italic> sp. n.</td><td rowspan="1" colspan="1">CNU-DIP-NN2013211</td><td rowspan="1" colspan="1">H</td><td rowspan="1" colspan="1">NA</td><td rowspan="1" colspan="1">9(ic)</td><td rowspan="1" colspan="1">7.4(ic)</td><td rowspan="1" colspan="1">&gt;3</td><td rowspan="1" colspan="1">5</td><td rowspan="1" colspan="1">1.1</td><td rowspan="1" colspan="1">0.7</td><td rowspan="1" colspan="1">≈3</td><td rowspan="1" colspan="1">NA</td><td rowspan="1" colspan="1">5.6</td><td rowspan="1" colspan="1">PX</td></tr><tr><td rowspan="1" colspan="1">CNU-DIP-NN2013212</td><td rowspan="1" colspan="1">P</td><td rowspan="1" colspan="1">♀</td><td rowspan="1" colspan="1">10.3</td><td rowspan="1" colspan="1">7.1</td><td rowspan="1" colspan="1">2.5</td><td rowspan="1" colspan="1">4.7</td><td rowspan="1" colspan="1">1.1</td><td rowspan="1" colspan="1">0.7</td><td rowspan="1" colspan="1">3</td><td rowspan="1" colspan="1">shorter</td><td rowspan="1" colspan="1">4.6</td><td rowspan="1" colspan="1">PX</td></tr><tr><td rowspan="1" colspan="1">CNU-DIP-NN2013206 p/c</td><td rowspan="1" colspan="1">P</td><td rowspan="1" colspan="1">NA</td><td rowspan="1" colspan="1">7 (ic)</td><td rowspan="1" colspan="1">8</td><td rowspan="1" colspan="1">3.5</td><td rowspan="1" colspan="1">4.2</td><td rowspan="1" colspan="1">1.2</td><td rowspan="1" colspan="1">0.7</td><td rowspan="1" colspan="1">6.2</td><td rowspan="1" colspan="1">longer</td><td rowspan="1" colspan="1">4.4</td><td rowspan="1" colspan="1">PX</td></tr><tr><td rowspan="2" colspan="1"><italic><tp:taxon-name><tp:taxon-name-part taxon-name-part-type="genus">Epimesoplecia</tp:taxon-name-part> <tp:taxon-name-part taxon-name-part-type="species">ambloneura</tp:taxon-name-part></tp:taxon-name></italic> sp. n.</td><td rowspan="1" colspan="1">CNU-DIP-NN2013215</td><td rowspan="1" colspan="1">H</td><td rowspan="1" colspan="1">♀</td><td rowspan="1" colspan="1">12.7</td><td rowspan="1" colspan="1">9.1</td><td rowspan="1" colspan="1">2.5</td><td rowspan="1" colspan="1">7</td><td rowspan="1" colspan="1">0.7</td><td rowspan="1" colspan="1">2.8</td><td rowspan="1" colspan="1">11</td><td rowspan="1" colspan="1">shorter</td><td rowspan="1" colspan="1">5</td><td rowspan="1" colspan="1">SL</td></tr><tr><td rowspan="1" colspan="1">CNU-DIP-NN2013208</td><td rowspan="1" colspan="1">P</td><td rowspan="1" colspan="1">NA</td><td rowspan="1" colspan="1">5 (ic)</td><td rowspan="1" colspan="1">7.4</td><td rowspan="1" colspan="1">2.3</td><td rowspan="1" colspan="1">6</td><td rowspan="1" colspan="1">0.7</td><td rowspan="1" colspan="1">1.3</td><td rowspan="1" colspan="1">8</td><td rowspan="1" colspan="1">shorter</td><td rowspan="1" colspan="1">5</td><td rowspan="1" colspan="1">SL</td></tr></tbody></table><table-wrap-foot><fn><p>Notes: Abbreviations: 1. H = Holotype, P = Paratype, A = Allotype, N = New material; 2. BL = Body length (mm); 3. WL = Wing length (mm); 4. L/W = The ratio of wing length and width; 5. ic = incomplete; 6. p/c = Part and counterpart; 7. DS = Fork of Rs distad of fork of M<sub>1+2</sub>; 8. PX = Fork of Rs proximad of fork of M<sub>1+2</sub>; 9. NA = Not Available; 10. SL = Rs and M<sub>1+2</sub> at the same level.</p></fn></table-wrap-foot></table-wrap></tp:treatment-sec></tp:taxon-treatment>
